# Supplementary material for: On the evolution of the quality of macromolecular models in the PDB
Source: FEBS J. 2020 Apr 20;287(13):2685–98. doi: 10.1111/febs.15314 (PMC7340579; doi:10.1111/febs.15314)
Supplement: Supplementary file 1 — Fig. S1. Histograms of quality metric values of structures found in the PDB. Fig. S2. PQ1 analysis without imputed values. Fig. S3. PQ1min analysis (minimum approach). Fig. S4. Comparison of PQ1min(t,d) of protein and nucleic acid structures over time. Fig. S5. Average PQ1(t,d) of popular journals for each year. Fig. S6. Journal ranking over time according to PQ1(t). Fig. S7. Journal quality over time according to PQ1(t). Fig. S8. Scatterplots of mean journal PQ1(t,d) and the journal's impact. Scatterplots of mean journal PQ1(t,d) and the journal's impact. Fig. S9. Scatterplots of the values of Clashscore, Ramachandran outliers, and Rotamer outliers found in the PDB. Table S1. All‐time journal ranking according to PQ1(t). Table S2. All‐time journal ranking according to PQ1min(t,d). Table S3. All‐time journal ranking according to PQ1min(t). [file FEBS-287-2685-s001.zip]

Archive with 1 entries (1 files):
- febs15314-sup-0001-Supinfo.pdf
